# Supplementary material for: The Aqueous Extract of Brassica oleracea L. Exerts Phytotoxicity by Modulating H2O2 and O2− Levels, Antioxidant Enzyme Activity and Phytohormone Levels
Source: Plants (Basel). 2023 Aug 28;12(17):3086. doi: 10.3390/plants12173086 (PMC10490512; doi:10.3390/plants12173086)
Supplement: Supplementary file 1 [file plants-12-03086-s001.zip]

Archive with 1 entries (1 files):
- plants-2523997-supplementary.pdf
